# Supplementary material for: Four Sordariomycetes freshwater hyphomycetes from the Chishui River Basin in Guizhou Province, China
Source: MycoKeys. 2026 Apr 29;131:305–26. doi: 10.3897/mycokeys.131.185643 (PMC13150535; doi:10.3897/mycokeys.131.185643)
Supplement: XML Treatment for Chloridium chishuiensis [file mycokeys.131.185643-treatment1.xml]

<!DOCTYPE tp:taxon-treatment
  PUBLIC "-//TaxonX//DTD Taxonomic Treatment Publishing DTD v0 20100105//EN" "tax-treatment-NSO.dtd">
<tp:taxon-treatment xmlns:tp="http://www.plazi.org/taxpub"><tp:treatment-meta><kwd-group><label>Taxon classification</label><kwd>
                <named-content content-type="kingdom">Fungi</named-content>
              </kwd><kwd>
                <named-content content-type="order">Chaetosphaeriales</named-content>
              </kwd><kwd>
                <named-content content-type="family">Chaetosphaeriaceae</named-content>
              </kwd></kwd-group><mixed-citation publication-type="journal"><person-group><name><surname>Zhang</surname><given-names>Hong</given-names></name><name><surname>Sun</surname><given-names>Ya-Ru</given-names></name><name><surname>Luo</surname><given-names>Yongjian</given-names></name><name><surname>Zhang</surname><given-names>Jiayi</given-names></name><name><surname>Fan</surname><given-names>Tianyuan</given-names></name><name><surname>Liu</surname><given-names>Xudong</given-names></name><name><surname>Liu</surname><given-names>Ning-Guo</given-names></name><name><surname>Mu</surname><given-names>Yu</given-names></name></person-group><article-title>Four <italic><tp:taxon-name><tp:taxon-name-part taxon-name-part-type="class" reg="Sordariomycetes">Sordariomycetes</tp:taxon-name-part></tp:taxon-name></italic> freshwater hyphomycetes from the Chishui River Basin in Guizhou Province, China</article-title><source>MycoKeys</source><day>29</day><month>04</month><year>2026</year><volume>131</volume><fpage>305</fpage><lpage>326</lpage><pub-id pub-id-type="doi">10.3897/mycokeys.131.185643</pub-id></mixed-citation></tp:treatment-meta><tp:nomenclature><tp:taxon-name><object-id xmlns:xlink="http://www.w3.org/1999/xlink" content-type="arpha" xlink:type="simple">B67C21F3-45B4-54B0-B66B-CB63D19F7A38</object-id>
              <tp:taxon-name-part taxon-name-part-type="genus" reg="Chloridium">Chloridium</tp:taxon-name-part>
              <tp:taxon-name-part taxon-name-part-type="species" reg="chishuiensis">chishuiensis</tp:taxon-name-part>
              <object-id xmlns:xlink="http://www.w3.org/1999/xlink" xlink:type="simple">Fungal Names: FN 573528</object-id>
            </tp:taxon-name><tp:taxon-authority>H Zhang &amp; Y.R. Sun</tp:taxon-authority><tp:taxon-status xmlns:xlink="http://www.w3.org/1999/xlink" xlink:type="simple">sp. nov.</tp:taxon-status><xref ref-type="fig" rid="F3">Fig. 3</xref></tp:nomenclature><tp:treatment-sec sec-type="Etymology" id="SECID0EWVAK"><title>Etymology.</title><p>The epithet refers to the Chishui River Basin, the location where the taxon was collected.</p></tp:treatment-sec><tp:treatment-sec sec-type="Holotype" id="SECID0E2VAK"><title>Holotype.</title><p><abbrev xmlns:xlink="http://www.w3.org/1999/xlink" content-type="institution" xlink:title="Guizhou Academy of Agricultural Sciences" id="ABBRID0EBWAK" xlink:type="simple">GZAAS</abbrev> 26-0005.</p></tp:treatment-sec><tp:treatment-sec sec-type="Description" id="SECID0EGWAK"><title>Description.</title><p><bold><italic>Saprobic</italic></bold> on submerged decaying wood in the Chishui River. <bold>Asexual morph</bold>: Hyphomycetous. <bold><italic>Colonies</italic></bold> effuse, brown, hairy, with white glistening conidial masses at the apex. <bold><italic>Setae</italic></bold> absent. <bold><italic>Conidiophores</italic></bold> 88–155 × 2.5–5 µm (x̄ = 118 × 3.5 µm, <italic>n</italic> = 15), solitary or 2–4 in group, cylindrical, erect, unbranched, straight or slightly flexuous, 3–6-septate, dark brown at the base, becoming paler towards the apex, tapering gradually towards the apex, smooth, arrowing to 2 µm wide at the upper part below the collarettes. <bold><italic>Conidiogenous cells</italic></bold> 23–47 × 1.5–2.5 µm (x̄ = 31.5 × 2 µm, <italic>n</italic> = 15), phialidic, enteroblastic, integrated, terminal, cylindrical to subcylindrical, pale brown to subhyaline, paler towards the tip, slightly narrower below the collarette; collarettes short, flaring, subhyaline, smooth-walled, with multi conidiogenous loci within the collarettes. <bold><italic>Conidia</italic></bold> 3–4.5 × 1.5–2.5 µm (x̄ = 3.7 × 2 µm, <italic>n</italic> = 25) singly, within the collarette, aggregated in wet spore mass, hyaline, oblong to ellipsoidal, straight, aseptate, guttulate. <bold>Sexual morph</bold>: Undetermined.</p><fig id="F3" position="float" orientation="portrait"><object-id xmlns:xlink="http://www.w3.org/1999/xlink" content-type="doi" xlink:type="simple">10.3897/mycokeys.131.185643.figure3</object-id><object-id xmlns:xlink="http://www.w3.org/1999/xlink" content-type="arpha" xlink:type="simple">CFF5B26D-6C59-5565-B982-8F3AAA1419E4</object-id><label>Figure 3.</label><caption><p><italic><tp:taxon-name><tp:taxon-name-part taxon-name-part-type="genus" reg="Chloridium">Chloridium</tp:taxon-name-part> <tp:taxon-name-part taxon-name-part-type="species" reg="chishuiensis">chishuiensis</tp:taxon-name-part></tp:taxon-name></italic> (<abbrev xmlns:xlink="http://www.w3.org/1999/xlink" content-type="institution" xlink:title="Guizhou Academy of Agricultural Sciences" id="ABBRID0E4XAK" xlink:type="simple">GZAAS</abbrev> 26-0005, holotype). <bold>a</bold>. Colonies on natural substrate; <bold>b–d</bold>. Conidiophores with conidia; <bold>e, f</bold>. Conidiogenous cells with conidia; <bold>g, h</bold>. Conidia; <bold>i</bold>. Germinated conidium; <bold>j, k</bold>. Colonies on <abbrev xmlns:xlink="http://www.w3.org/1999/xlink" xlink:title="potato dextrose agar" id="ABBRID0EOYAK" xlink:type="simple">PDA</abbrev> (reverse view and top view). Scale bars: 20 μm (<bold>b–d</bold>), 10 μm (<bold>e, f, i</bold>), 5 μm (<bold>g, h</bold>).</p></caption><graphic xmlns:xlink="http://www.w3.org/1999/xlink" xlink:href="mycokeys-131-305-g003.jpg" id="oo_1613527.jpg" position="float" orientation="portrait" xlink:type="simple"><uri content-type="original_file" xlink:type="simple">https://binary.pensoft.net/fig/1613527</uri></graphic></fig></tp:treatment-sec><tp:treatment-sec sec-type="Culture characteristics" id="SECID0E1YAK"><title>Culture characteristics.</title><p>Conidia germinated on <abbrev xmlns:xlink="http://www.w3.org/1999/xlink" xlink:title="potato dextrose agar" id="ABBRID0EAZAK" xlink:type="simple">PDA</abbrev> within 12 hours at 25 °C. Germ tubes were produced from both ends of conidia. Colony reaching 20 mm in diameter after 4 weeks at room temperature on <abbrev xmlns:xlink="http://www.w3.org/1999/xlink" xlink:title="potato dextrose agar" id="ABBRID0EEZAK" xlink:type="simple">PDA</abbrev> media, circular, with entire, even margins. Mycelia are dry, flat, and appressed to the medium, with a finely felty texture in the central area, no raised structures, aerial mycelium tufts, or exudates. Obverse: dark brown to nearly black in the center, fading to light brown towards the margin, without concentric rings or radial striations. Reverse: uniformly dark blackish-brown, non-diffusible pigment, no discoloration of the surrounding <abbrev xmlns:xlink="http://www.w3.org/1999/xlink" xlink:title="potato dextrose agar" id="ABBRID0EIZAK" xlink:type="simple">PDA</abbrev> medium.</p></tp:treatment-sec><tp:treatment-sec sec-type="Material examined" id="SECID0EMZAK"><title>Material examined.</title><p>China • Guizhou Province, Zunyi City, Renhuai City, Maotai Town, on submerged decaying wood in the Chishui River, 5 October 2025, H Zhang, Z15 (<abbrev xmlns:xlink="http://www.w3.org/1999/xlink" content-type="institution" xlink:title="Guizhou Academy of Agricultural Sciences" id="ABBRID0ESZAK" xlink:type="simple">GZAAS</abbrev> 26-0005, holotype, ex-type culture <abbrev xmlns:xlink="http://www.w3.org/1999/xlink" content-type="institution" xlink:title="Guizhou Culture Collection" id="ABBRID0EXZAK" xlink:type="simple">GZCC</abbrev> 26-0008).</p></tp:treatment-sec><tp:treatment-sec sec-type="Notes" id="SECID0E3ZAK"><title>Notes.</title><p>The BLASTn searches of the <abbrev xmlns:xlink="http://www.w3.org/1999/xlink" xlink:title="nuclear ribosomal 28S large subunit" id="ABBRID0EC1AK" xlink:type="simple">LSU</abbrev> sequence of <italic><tp:taxon-name><tp:taxon-name-part taxon-name-part-type="genus" reg="Chloridium">Chloridium</tp:taxon-name-part> <tp:taxon-name-part taxon-name-part-type="species" reg="chishuiensis">chishuiensis</tp:taxon-name-part></tp:taxon-name></italic> resulted in 99.63%, 99.39%, and 99.26% matches with <italic><tp:taxon-name><tp:taxon-name-part taxon-name-part-type="genus" reg="Chloridium">C.</tp:taxon-name-part> <tp:taxon-name-part taxon-name-part-type="species" reg="kirkii">kirkii</tp:taxon-name-part></tp:taxon-name></italic> (<ext-link xmlns:xlink="http://www.w3.org/1999/xlink" xlink:type="simple" xlink:href="NN043888" ext-link-type="gen">NN043888</ext-link>), <italic><tp:taxon-name><tp:taxon-name-part taxon-name-part-type="genus" reg="Chloridium">C.</tp:taxon-name-part> <tp:taxon-name-part taxon-name-part-type="species" reg="chlamydosporum">chlamydosporum</tp:taxon-name-part></tp:taxon-name></italic> (CBS 423.76), and <italic><tp:taxon-name><tp:taxon-name-part taxon-name-part-type="genus" reg="Chloridium">C.</tp:taxon-name-part> <tp:taxon-name-part taxon-name-part-type="species" reg="peruense">peruense</tp:taxon-name-part></tp:taxon-name></italic> (CBS 126074), respectively. For the <abbrev xmlns:xlink="http://www.w3.org/1999/xlink" xlink:title="internal transcribed spacer" id="ABBRID0EX2AK" xlink:type="simple">ITS</abbrev> region, the closest matches were predominantly with uncultured environmental sequences, with the highest similarity to an uncultured fungus (GenBank accession no. <ext-link xmlns:xlink="http://www.w3.org/1999/xlink" xlink:type="simple" xlink:href="HM030609" ext-link-type="gen">HM030609</ext-link>) at 97.2% similarity. Among named species, the closest match was with <italic><tp:taxon-name><tp:taxon-name-part taxon-name-part-type="genus" reg="Chloridium">C.</tp:taxon-name-part> <tp:taxon-name-part taxon-name-part-type="species" reg="chlamydosporum">chlamydosporum</tp:taxon-name-part></tp:taxon-name></italic> (GenBank accession no. <ext-link xmlns:xlink="http://www.w3.org/1999/xlink" xlink:type="simple" xlink:href="MH858992" ext-link-type="gen">MH858992</ext-link>) at 96.3% similarity. The multi-gene phylogeny (Fig. <xref ref-type="fig" rid="F2">2</xref>) showed that <italic><tp:taxon-name><tp:taxon-name-part taxon-name-part-type="genus" reg="Chloridium">C.</tp:taxon-name-part> <tp:taxon-name-part taxon-name-part-type="species" reg="chishuiensis">chishuiensis</tp:taxon-name-part></tp:taxon-name></italic> is related to <italic><tp:taxon-name><tp:taxon-name-part taxon-name-part-type="genus" reg="Chloridium">C.</tp:taxon-name-part> <tp:taxon-name-part taxon-name-part-type="species" reg="crousii">crousii</tp:taxon-name-part></tp:taxon-name></italic>, <italic><tp:taxon-name><tp:taxon-name-part taxon-name-part-type="genus" reg="Chloridium">C.</tp:taxon-name-part> <tp:taxon-name-part taxon-name-part-type="species" reg="kirkii">kirkii</tp:taxon-name-part></tp:taxon-name></italic>, <italic><tp:taxon-name><tp:taxon-name-part taxon-name-part-type="genus" reg="Chloridium">C.</tp:taxon-name-part> <tp:taxon-name-part taxon-name-part-type="species" reg="tropicale">tropicale</tp:taxon-name-part></tp:taxon-name></italic>, and <italic><tp:taxon-name><tp:taxon-name-part taxon-name-part-type="genus" reg="Chloridium">C.</tp:taxon-name-part> <tp:taxon-name-part taxon-name-part-type="species" reg="xishuangbannaense">xishuangbannaense</tp:taxon-name-part></tp:taxon-name></italic>. Pairwise comparisons of <abbrev xmlns:xlink="http://www.w3.org/1999/xlink" xlink:title="internal transcribed spacer" id="ABBRID0EL5AK" xlink:type="simple">ITS</abbrev> sequences (gaps excluded) showed that <italic><tp:taxon-name><tp:taxon-name-part taxon-name-part-type="genus" reg="Chloridium">C.</tp:taxon-name-part> <tp:taxon-name-part taxon-name-part-type="species" reg="chishuiensis">chishuiensis</tp:taxon-name-part></tp:taxon-name></italic> differs from <italic><tp:taxon-name><tp:taxon-name-part taxon-name-part-type="genus" reg="Chloridium">C.</tp:taxon-name-part> <tp:taxon-name-part taxon-name-part-type="species" reg="crousii">crousii</tp:taxon-name-part></tp:taxon-name></italic>, <italic><tp:taxon-name><tp:taxon-name-part taxon-name-part-type="genus" reg="Chloridium">C.</tp:taxon-name-part> <tp:taxon-name-part taxon-name-part-type="species" reg="kirkii">kirkii</tp:taxon-name-part></tp:taxon-name></italic>, <italic><tp:taxon-name><tp:taxon-name-part taxon-name-part-type="genus" reg="Chloridium">C.</tp:taxon-name-part> <tp:taxon-name-part taxon-name-part-type="species" reg="tropicale">tropicale</tp:taxon-name-part></tp:taxon-name></italic>, and <italic><tp:taxon-name><tp:taxon-name-part taxon-name-part-type="genus" reg="Chloridium">C.</tp:taxon-name-part> <tp:taxon-name-part taxon-name-part-type="species" reg="xishuangbannaense">xishuangbannaense</tp:taxon-name-part></tp:taxon-name></italic> by 9.3% (45/482 bp), 2.9% (14/482 bp), 7.5% (36/482 bp), and 8.9% (43/482 bp), respectively. The <abbrev xmlns:xlink="http://www.w3.org/1999/xlink" xlink:title="internal transcribed spacer" id="ABBRID0EGABK" xlink:type="simple">ITS</abbrev> sequence divergence between <italic><tp:taxon-name><tp:taxon-name-part taxon-name-part-type="genus" reg="Chloridium">C.</tp:taxon-name-part> <tp:taxon-name-part taxon-name-part-type="species" reg="chishuiensis">chishuiensis</tp:taxon-name-part></tp:taxon-name></italic> and related species is well above the 1.5% threshold proposed by <xref ref-type="bibr" rid="B8">Jeewon and Hyde (2016)</xref> for species recognition.</p><p>Morphologically, <italic><tp:taxon-name><tp:taxon-name-part taxon-name-part-type="genus" reg="Chloridium">Chloridium</tp:taxon-name-part> <tp:taxon-name-part taxon-name-part-type="species" reg="chishuiensis">chishuiensis</tp:taxon-name-part></tp:taxon-name></italic> differs from <italic><tp:taxon-name><tp:taxon-name-part taxon-name-part-type="genus" reg="Chloridium">C.</tp:taxon-name-part> <tp:taxon-name-part taxon-name-part-type="species" reg="crousii">crousii</tp:taxon-name-part></tp:taxon-name></italic>, <italic><tp:taxon-name><tp:taxon-name-part taxon-name-part-type="genus" reg="Chloridium">C.</tp:taxon-name-part> <tp:taxon-name-part taxon-name-part-type="species" reg="tropicale">tropicale</tp:taxon-name-part></tp:taxon-name></italic>, and <italic><tp:taxon-name><tp:taxon-name-part taxon-name-part-type="genus" reg="Chloridium">C.</tp:taxon-name-part> <tp:taxon-name-part taxon-name-part-type="species" reg="xishuangbannaense">xishuangbannaense</tp:taxon-name-part></tp:taxon-name></italic> in producing multiple conidiogenous loci within the collarettes, whereas the latter possess a single sporulating locus within the collarettes (<xref ref-type="bibr" rid="B31">Wu and Diao 2022</xref>). It resembles <italic><tp:taxon-name><tp:taxon-name-part taxon-name-part-type="genus" reg="Chloridium">C.</tp:taxon-name-part> <tp:taxon-name-part taxon-name-part-type="species" reg="kirkii">kirkii</tp:taxon-name-part></tp:taxon-name></italic> but can be distinguished by its longer conidiophores (88–155 × 2.5–5 µm vs. 22–65 × 2–2.5 µm) and guttulate conidia (<xref ref-type="bibr" rid="B31">Wu and Diao 2022</xref>). In addition, chlamydospores were not observed in this species. Consequently, <italic><tp:taxon-name><tp:taxon-name-part taxon-name-part-type="genus" reg="Chloridium">C.</tp:taxon-name-part> <tp:taxon-name-part taxon-name-part-type="species" reg="chishuiensis">chishuiensis</tp:taxon-name-part></tp:taxon-name></italic> is proposed here as a new species based on both molecular and morphological evidence.</p></tp:treatment-sec><tp:treatment-sec><!--Section generated to contain objects referenced in tp:taxon-treatment.--><fig id="F2" position="float" orientation="portrait"><object-id xmlns:xlink="http://www.w3.org/1999/xlink" content-type="doi" xlink:type="simple">10.3897/mycokeys.131.185643.figure2</object-id><object-id xmlns:xlink="http://www.w3.org/1999/xlink" content-type="arpha" xlink:type="simple">203AFF7E-88B0-5864-B48E-F0BF37E3168E</object-id><label>Figure 2.</label><caption><p><abbrev xmlns:xlink="http://www.w3.org/1999/xlink" xlink:title="Maximum likelihood" id="ABBRID0EHRAK" xlink:type="simple">ML</abbrev> tree based on the combined <abbrev xmlns:xlink="http://www.w3.org/1999/xlink" xlink:title="nuclear ribosomal 28S large subunit" id="ABBRID0ELRAK" xlink:type="simple">LSU</abbrev>–<abbrev xmlns:xlink="http://www.w3.org/1999/xlink" xlink:title="internal transcribed spacer" id="ABBRID0EPRAK" xlink:type="simple">ITS</abbrev>–<abbrev xmlns:xlink="http://www.w3.org/1999/xlink" xlink:title="nuclear ribosomal 18S small subunit" id="ABBRID0ETRAK" xlink:type="simple">SSU</abbrev>–<italic><abbrev xmlns:xlink="http://www.w3.org/1999/xlink" xlink:title="RNA polymerase second largest subunit (2)" id="ABBRID0EYRAK" xlink:type="simple">rpb</abbrev></italic>2–<italic><abbrev xmlns:xlink="http://www.w3.org/1999/xlink" xlink:title="translation elongation factor 1-alpha (1-α)" id="ABBRID0E4RAK" xlink:type="simple">tef</abbrev></italic>1-α sequences. Bootstrap support values for <abbrev xmlns:xlink="http://www.w3.org/1999/xlink" xlink:title="Maximum likelihood" id="ABBRID0EBSAK" xlink:type="simple">ML</abbrev> greater than 75% and <abbrev xmlns:xlink="http://www.w3.org/1999/xlink" xlink:title="posterior probabilities" id="ABBRID0EFSAK" xlink:type="simple">PP</abbrev> greater than 0.95 are given near nodes as <abbrev xmlns:xlink="http://www.w3.org/1999/xlink" xlink:title="Maximum likelihood" id="ABBRID0EJSAK" xlink:type="simple">ML</abbrev>-<abbrev xmlns:xlink="http://www.w3.org/1999/xlink" xlink:title="Bootstrap support" id="ABBRID0ENSAK" xlink:type="simple">BS</abbrev>/<abbrev xmlns:xlink="http://www.w3.org/1999/xlink" xlink:title="posterior probabilities" id="ABBRID0ERSAK" xlink:type="simple">PP</abbrev>. The tree is rooted with <italic><tp:taxon-name><tp:taxon-name-part taxon-name-part-type="genus" reg="Myrmecridium">Myrmecridium</tp:taxon-name-part> <tp:taxon-name-part taxon-name-part-type="species" reg="schulzeri">schulzeri</tp:taxon-name-part></tp:taxon-name></italic> (CBS 100.54) and <italic><tp:taxon-name><tp:taxon-name-part taxon-name-part-type="genus" reg="Myrmecridium">M.</tp:taxon-name-part> <tp:taxon-name-part taxon-name-part-type="species" reg="sorbicola">sorbicola</tp:taxon-name-part></tp:taxon-name></italic> (CBS 143433). The superscript “T” denotes ex-type strains. The new taxa are indicated in red.</p></caption><graphic xmlns:xlink="http://www.w3.org/1999/xlink" xlink:href="mycokeys-131-305-g002.jpg" id="oo_1613526.jpg" position="float" orientation="portrait" xlink:type="simple"><uri content-type="original_file" xlink:type="simple">https://binary.pensoft.net/fig/1613526</uri></graphic></fig></tp:treatment-sec><ref-list><ref id="B8"><mixed-citation xmlns:xlink="http://www.w3.org/1999/xlink" xlink:type="simple">Jeewon R, Hyde KD (2016) Establishing species boundaries and new taxa among fungi: recommendations to resolve taxonomic ambiguities. Mycosphere 7(11): 1669–1677. <ext-link xlink:type="simple" xlink:href="10.5943/mycosphere/7/11/4" ext-link-type="doi">https://doi.org/10.5943/mycosphere/7/11/4</ext-link></mixed-citation></ref><ref id="B31"><mixed-citation xmlns:xlink="http://www.w3.org/1999/xlink" xlink:type="simple">Wu W, Diao Y (2022) Anamorphic chaetosphaeriaceous fungi from China. Fungal Diversity 116 :1–546. <ext-link xlink:type="simple" xlink:href="10.1007/s13225-022-00509-w" ext-link-type="doi">https://doi.org/10.1007/s13225-022-00509-w</ext-link></mixed-citation></ref></ref-list></tp:taxon-treatment>
