# Supplementary material for: Four Sordariomycetes freshwater hyphomycetes from the Chishui River Basin in Guizhou Province, China
Source: MycoKeys. 2026 Apr 29;131:305–26. doi: 10.3897/mycokeys.131.185643 (PMC13150535; doi:10.3897/mycokeys.131.185643)
Supplement: XML Treatment for Xylolentia chishuiensis [file mycokeys.131.185643-treatment2.xml]

<!DOCTYPE tp:taxon-treatment
  PUBLIC "-//TaxonX//DTD Taxonomic Treatment Publishing DTD v0 20100105//EN" "tax-treatment-NSO.dtd">
<tp:taxon-treatment xmlns:tp="http://www.plazi.org/taxpub"><tp:treatment-meta><kwd-group><label>Taxon classification</label><kwd>
                <named-content content-type="kingdom">Fungi</named-content>
              </kwd><kwd>
                <named-content content-type="order">Rhamphoriales</named-content>
              </kwd><kwd>
                <named-content content-type="family">Rhamphoriaceae</named-content>
              </kwd></kwd-group><mixed-citation publication-type="journal"><person-group><name><surname>Zhang</surname><given-names>Hong</given-names></name><name><surname>Sun</surname><given-names>Ya-Ru</given-names></name><name><surname>Luo</surname><given-names>Yongjian</given-names></name><name><surname>Zhang</surname><given-names>Jiayi</given-names></name><name><surname>Fan</surname><given-names>Tianyuan</given-names></name><name><surname>Liu</surname><given-names>Xudong</given-names></name><name><surname>Liu</surname><given-names>Ning-Guo</given-names></name><name><surname>Mu</surname><given-names>Yu</given-names></name></person-group><article-title>Four <italic><tp:taxon-name><tp:taxon-name-part taxon-name-part-type="class" reg="Sordariomycetes">Sordariomycetes</tp:taxon-name-part></tp:taxon-name></italic> freshwater hyphomycetes from the Chishui River Basin in Guizhou Province, China</article-title><source>MycoKeys</source><day>29</day><month>04</month><year>2026</year><volume>131</volume><fpage>305</fpage><lpage>326</lpage><pub-id pub-id-type="doi">10.3897/mycokeys.131.185643</pub-id></mixed-citation></tp:treatment-meta><tp:nomenclature><tp:taxon-name><object-id xmlns:xlink="http://www.w3.org/1999/xlink" content-type="arpha" xlink:type="simple">6AF86562-CC45-5F86-8C72-950E3CD07D2D</object-id>
              <tp:taxon-name-part taxon-name-part-type="genus" reg="Xylolentia">Xylolentia</tp:taxon-name-part>
              <tp:taxon-name-part taxon-name-part-type="species" reg="chishuiensis">chishuiensis</tp:taxon-name-part>
              <object-id xmlns:xlink="http://www.w3.org/1999/xlink" xlink:type="simple">Fungal Names: FN 573529</object-id>
            </tp:taxon-name><tp:taxon-authority>Y.R. Sun &amp; H Zhang</tp:taxon-authority><tp:taxon-status xmlns:xlink="http://www.w3.org/1999/xlink" xlink:type="simple">sp. nov.</tp:taxon-status><xref ref-type="fig" rid="F4">Fig. 4</xref></tp:nomenclature><tp:treatment-sec sec-type="Etymology" id="SECID0EKFBK"><title>Etymology.</title><p>The epithet refers to the Chishui River Basin, the location where the taxon was collected.</p></tp:treatment-sec><tp:treatment-sec sec-type="Holotype" id="SECID0EPFBK"><title>Holotype.</title><p>KUN-<named-content xmlns:xlink="http://www.w3.org/1999/xlink" content-type="dwc:institutional_code" xlink:title="Cryptogamic Herbarium of Kunming Institute of Botany" xlink:href="https://scientific-collections.gbif.org/institution/a897b083-b832-4395-b663-209d7772a976" xlink:type="simple">HKAS</named-content> 154381.</p></tp:treatment-sec><tp:treatment-sec sec-type="Description" id="SECID0E5FBK"><title>Description.</title><p><bold><italic>Saprobic</italic></bold> on submerged bamboo culms in the Chishui River. <bold>Asexual morph</bold>: Hyphomycetous. <bold><italic>Colonies</italic></bold> on natural substrate effuse, white, hairy, visible as solitary, brown conidiophores with white conidial masses at the apex. <bold><italic>Mycelium</italic></bold> immersed, composed of septate, branched, hyaline hyphae. <bold><italic>Conidiophores</italic></bold> 80–110 μm long, 3–4 μm wide, macronematous, mononematous, solitary, erect, straight or curved, cylindrical, unbranched, 6–9-septate, brown, becoming pale brown at the apex, smooth-walled, tapering towards the apex. <bold><italic>Conidiogenous cells</italic></bold> 20–38 × 2.5–3.5 μm (x̄ = 28 × 3 μm, <italic>n</italic> = 15), polyblastic, integrated, terminal, determinate, cylindrical to cylindric-lageniform, pale brown near the base, subhyaline to hyaline towards the apex. <bold><italic>Conidia</italic></bold> 2.5–4 × 1.5–2.5 μm (x̄ = 3 × 1.8 μm, <italic>n</italic> = 50), acrogenous, aggregated in slimy masses, ellipsoidal to subglobose, aseptate, hyaline, smooth-, thin-walled. <bold>Sexual morph</bold>: Undetermined.</p><fig id="F4" position="float" orientation="portrait"><object-id xmlns:xlink="http://www.w3.org/1999/xlink" content-type="doi" xlink:type="simple">10.3897/mycokeys.131.185643.figure4</object-id><object-id xmlns:xlink="http://www.w3.org/1999/xlink" content-type="arpha" xlink:type="simple">486BD6F2-7EF8-5DFF-938C-3745F439C086</object-id><label>Figure 4.</label><caption><p><italic><tp:taxon-name><tp:taxon-name-part taxon-name-part-type="genus" reg="Xylolentia">Xylolentia</tp:taxon-name-part> <tp:taxon-name-part taxon-name-part-type="species" reg="chishuiensis">chishuiensis</tp:taxon-name-part></tp:taxon-name></italic> (KUN-<named-content xmlns:xlink="http://www.w3.org/1999/xlink" content-type="dwc:institutional_code" xlink:title="Cryptogamic Herbarium of Kunming Institute of Botany" xlink:href="https://scientific-collections.gbif.org/institution/a897b083-b832-4395-b663-209d7772a976" xlink:type="simple">HKAS</named-content> 154381, holotype). <bold>a</bold>. Colonies on natural substrate; <bold>b, c</bold>. Conidiophores with conidia; <bold>d, e</bold>. Conidiogenous cells with conidia; <bold>f</bold>. Conidia; <bold>g</bold>. Germinated conidium; <bold>h, i</bold>. Colonies on <abbrev xmlns:xlink="http://www.w3.org/1999/xlink" xlink:title="potato dextrose agar" id="ABBRID0EIIBK" xlink:type="simple">PDA</abbrev> (reverse view and top view). Scale bars: 20 μm (<bold>b, c</bold>), 5 μm (<bold>d–g</bold>).</p></caption><graphic xmlns:xlink="http://www.w3.org/1999/xlink" xlink:href="mycokeys-131-305-g004.jpg" id="oo_1613528.jpg" position="float" orientation="portrait" xlink:type="simple"><uri content-type="original_file" xlink:type="simple">https://binary.pensoft.net/fig/1613528</uri></graphic></fig></tp:treatment-sec><tp:treatment-sec sec-type="Culture characteristics" id="SECID0ESIBK"><title>Culture characteristics.</title><p>Conidia germinated on <abbrev xmlns:xlink="http://www.w3.org/1999/xlink" xlink:title="potato dextrose agar" id="ABBRID0EYIBK" xlink:type="simple">PDA</abbrev> within 12 hours at 25 °C. Germ tubes were produced from both ends. Colonies on <abbrev xmlns:xlink="http://www.w3.org/1999/xlink" xlink:title="potato dextrose agar" id="ABBRID0E3IBK" xlink:type="simple">PDA</abbrev> reaching 20 mm in diam after 4 weeks at room temperature, circular, entire, moderate mycelial density, raised-convex. Surface dry, velvety-floccose, matte; obverse centrally dark brown, peripherally pale brown; reverse uniformly dark brown, no diffusible pigment. Mycelia woolly, centrally compact, marginally loose-floccose.</p></tp:treatment-sec><tp:treatment-sec sec-type="Material examined" id="SECID0EAJBK"><title>Material examined.</title><p>China • Guizhou Province, Zunyi City, Renhuai City, Maotai Town, on submerged bamboo culms in the Chishui River, 4 October 2025, H. Zhang, Z112 (KUN-<named-content xmlns:xlink="http://www.w3.org/1999/xlink" content-type="dwc:institutional_code" xlink:title="Cryptogamic Herbarium of Kunming Institute of Botany" xlink:href="https://scientific-collections.gbif.org/institution/a897b083-b832-4395-b663-209d7772a976" xlink:type="simple">HKAS</named-content> 154381, holotype, ex-type culture <abbrev xmlns:xlink="http://www.w3.org/1999/xlink" content-type="institution" xlink:title="Guizhou Culture Collection" id="ABBRID0EPJBK" xlink:type="simple">GZCC</abbrev> 26-0001; ibid., <abbrev xmlns:xlink="http://www.w3.org/1999/xlink" content-type="institution" xlink:title="Guizhou Academy of Agricultural Sciences" id="ABBRID0EUJBK" xlink:type="simple">GZAAS</abbrev> 26-0004, isotype).</p></tp:treatment-sec><tp:treatment-sec sec-type="Notes" id="SECID0EZJBK"><title>Notes.</title><p>BLAST searches of the newly generated sequences against the NCBI Nucleotide Database confirmed the genetic distinctiveness of the taxon, with sequence identities of 95.46% (<abbrev xmlns:xlink="http://www.w3.org/1999/xlink" xlink:title="internal transcribed spacer" id="ABBRID0E6JBK" xlink:type="simple">ITS</abbrev>), 99.50% (<abbrev xmlns:xlink="http://www.w3.org/1999/xlink" xlink:title="nuclear ribosomal 28S large subunit" id="ABBRID0EDKBK" xlink:type="simple">LSU</abbrev>), and 99.89% (<abbrev xmlns:xlink="http://www.w3.org/1999/xlink" xlink:title="nuclear ribosomal 18S small subunit" id="ABBRID0EHKBK" xlink:type="simple">SSU</abbrev>) relative to the closest sequences from the same genus. <italic><tp:taxon-name><tp:taxon-name-part taxon-name-part-type="genus" reg="Xylolentia">Xylolentia</tp:taxon-name-part> <tp:taxon-name-part taxon-name-part-type="species" reg="chishuiensis">chishuiensis</tp:taxon-name-part></tp:taxon-name></italic> is phylogenetically sister to <italic><tp:taxon-name><tp:taxon-name-part taxon-name-part-type="genus" reg="Xylolentia">X.</tp:taxon-name-part> <tp:taxon-name-part taxon-name-part-type="species" reg="oblongispora">oblongispora</tp:taxon-name-part></tp:taxon-name></italic> (<abbrev xmlns:xlink="http://www.w3.org/1999/xlink" content-type="institution" xlink:title="Guizhou Culture Collection" id="ABBRID0EBLBK" xlink:type="simple">GZCC</abbrev> 18-0054) with high support (<abbrev xmlns:xlink="http://www.w3.org/1999/xlink" xlink:title="Maximum likelihood" id="ABBRID0EGLBK" xlink:type="simple">ML</abbrev>-<abbrev xmlns:xlink="http://www.w3.org/1999/xlink" xlink:title="Bootstrap support" id="ABBRID0EKLBK" xlink:type="simple">BS</abbrev> = 100%, <abbrev xmlns:xlink="http://www.w3.org/1999/xlink" xlink:title="posterior probabilities" id="ABBRID0EOLBK" xlink:type="simple">PP</abbrev> = 1) (Fig. <xref ref-type="fig" rid="F2">2</xref>). Morphologically, <italic><tp:taxon-name><tp:taxon-name-part taxon-name-part-type="genus" reg="Xylolentia">X.</tp:taxon-name-part> <tp:taxon-name-part taxon-name-part-type="species" reg="chishuiensis">chishuiensis</tp:taxon-name-part></tp:taxon-name></italic> can be distinguished from <italic><tp:taxon-name><tp:taxon-name-part taxon-name-part-type="genus" reg="Xylolentia">X.</tp:taxon-name-part> <tp:taxon-name-part taxon-name-part-type="species" reg="oblongispora">oblongispora</tp:taxon-name-part></tp:taxon-name></italic> by its shorter and narrower conidiophores (80–110 × 3–4 μm vs. 91–219 × 3.5–8.5 μm) and its smaller, ellipsoidal to subglobose conidia (2.5–4 × 1.5–2.5 μm vs. 3.6–5.3 × 2.2–3.2 μm) (<xref ref-type="bibr" rid="B13">Lin et al. 2025</xref>). In contrast, <italic><tp:taxon-name><tp:taxon-name-part taxon-name-part-type="genus" reg="Xylolentia">X.</tp:taxon-name-part> <tp:taxon-name-part taxon-name-part-type="species" reg="oblongispora">oblongispora</tp:taxon-name-part></tp:taxon-name></italic> produces oblong conidia with obtuse ends and guttules (<xref ref-type="bibr" rid="B13">Lin et al. 2025</xref>). Additionally, the two species exhibit a difference of 17/502 base pairs (3.4%, without gap) in the <abbrev xmlns:xlink="http://www.w3.org/1999/xlink" xlink:title="internal transcribed spacer" id="ABBRID0E6MBK" xlink:type="simple">ITS</abbrev> region and 20/850 base pairs (2.4%, without gap) in the <italic><abbrev xmlns:xlink="http://www.w3.org/1999/xlink" xlink:title="translation elongation factor 1-alpha (1-α)" id="ABBRID0EENBK" xlink:type="simple">tef</abbrev></italic>1-α region. Based on this combined molecular and morphological evidence, <italic><tp:taxon-name><tp:taxon-name-part taxon-name-part-type="genus" reg="Xylolentia">Xylolentia</tp:taxon-name-part> <tp:taxon-name-part taxon-name-part-type="species" reg="chishuiensis">chishuiensis</tp:taxon-name-part></tp:taxon-name></italic> is described as a new species.</p></tp:treatment-sec><tp:treatment-sec><!--Section generated to contain objects referenced in tp:taxon-treatment.--><fig id="F2" position="float" orientation="portrait"><object-id xmlns:xlink="http://www.w3.org/1999/xlink" content-type="doi" xlink:type="simple">10.3897/mycokeys.131.185643.figure2</object-id><object-id xmlns:xlink="http://www.w3.org/1999/xlink" content-type="arpha" xlink:type="simple">203AFF7E-88B0-5864-B48E-F0BF37E3168E</object-id><label>Figure 2.</label><caption><p><abbrev xmlns:xlink="http://www.w3.org/1999/xlink" xlink:title="Maximum likelihood" id="ABBRID0EHRAK" xlink:type="simple">ML</abbrev> tree based on the combined <abbrev xmlns:xlink="http://www.w3.org/1999/xlink" xlink:title="nuclear ribosomal 28S large subunit" id="ABBRID0ELRAK" xlink:type="simple">LSU</abbrev>–<abbrev xmlns:xlink="http://www.w3.org/1999/xlink" xlink:title="internal transcribed spacer" id="ABBRID0EPRAK" xlink:type="simple">ITS</abbrev>–<abbrev xmlns:xlink="http://www.w3.org/1999/xlink" xlink:title="nuclear ribosomal 18S small subunit" id="ABBRID0ETRAK" xlink:type="simple">SSU</abbrev>–<italic><abbrev xmlns:xlink="http://www.w3.org/1999/xlink" xlink:title="RNA polymerase second largest subunit (2)" id="ABBRID0EYRAK" xlink:type="simple">rpb</abbrev></italic>2–<italic><abbrev xmlns:xlink="http://www.w3.org/1999/xlink" xlink:title="translation elongation factor 1-alpha (1-α)" id="ABBRID0E4RAK" xlink:type="simple">tef</abbrev></italic>1-α sequences. Bootstrap support values for <abbrev xmlns:xlink="http://www.w3.org/1999/xlink" xlink:title="Maximum likelihood" id="ABBRID0EBSAK" xlink:type="simple">ML</abbrev> greater than 75% and <abbrev xmlns:xlink="http://www.w3.org/1999/xlink" xlink:title="posterior probabilities" id="ABBRID0EFSAK" xlink:type="simple">PP</abbrev> greater than 0.95 are given near nodes as <abbrev xmlns:xlink="http://www.w3.org/1999/xlink" xlink:title="Maximum likelihood" id="ABBRID0EJSAK" xlink:type="simple">ML</abbrev>-<abbrev xmlns:xlink="http://www.w3.org/1999/xlink" xlink:title="Bootstrap support" id="ABBRID0ENSAK" xlink:type="simple">BS</abbrev>/<abbrev xmlns:xlink="http://www.w3.org/1999/xlink" xlink:title="posterior probabilities" id="ABBRID0ERSAK" xlink:type="simple">PP</abbrev>. The tree is rooted with <italic><tp:taxon-name><tp:taxon-name-part taxon-name-part-type="genus" reg="Myrmecridium">Myrmecridium</tp:taxon-name-part> <tp:taxon-name-part taxon-name-part-type="species" reg="schulzeri">schulzeri</tp:taxon-name-part></tp:taxon-name></italic> (CBS 100.54) and <italic><tp:taxon-name><tp:taxon-name-part taxon-name-part-type="genus" reg="Myrmecridium">M.</tp:taxon-name-part> <tp:taxon-name-part taxon-name-part-type="species" reg="sorbicola">sorbicola</tp:taxon-name-part></tp:taxon-name></italic> (CBS 143433). The superscript “T” denotes ex-type strains. The new taxa are indicated in red.</p></caption><graphic xmlns:xlink="http://www.w3.org/1999/xlink" xlink:href="mycokeys-131-305-g002.jpg" id="oo_1613526.jpg" position="float" orientation="portrait" xlink:type="simple"><uri content-type="original_file" xlink:type="simple">https://binary.pensoft.net/fig/1613526</uri></graphic></fig></tp:treatment-sec><ref-list><ref id="B13"><mixed-citation xmlns:xlink="http://www.w3.org/1999/xlink" xlink:type="simple">Lin CG, Hyde KD, Feng Y, Xiao YP, Liu NG, Lu YZ, Luo ZL, Liu JK (2025) Notes, outline, systematics and phylogeny of hyaline-spored hyphomycetes. Fungal Diversity 135(1): 57–467. <ext-link xlink:type="simple" xlink:href="10.1007/s13225-025-00561-2" ext-link-type="doi">https://doi.org/10.1007/s13225-025-00561-2</ext-link></mixed-citation></ref></ref-list></tp:taxon-treatment>
