# Supplementary material for: Four Sordariomycetes freshwater hyphomycetes from the Chishui River Basin in Guizhou Province, China
Source: MycoKeys. 2026 Apr 29;131:305–26. doi: 10.3897/mycokeys.131.185643 (PMC13150535; doi:10.3897/mycokeys.131.185643)
Supplement: XML Treatment for Xylolentia yibinensis [file mycokeys.131.185643-treatment3.xml]

<!DOCTYPE tp:taxon-treatment
  PUBLIC "-//TaxonX//DTD Taxonomic Treatment Publishing DTD v0 20100105//EN" "tax-treatment-NSO.dtd">
<tp:taxon-treatment xmlns:tp="http://www.plazi.org/taxpub"><tp:treatment-meta><kwd-group><label>Taxon classification</label><kwd>
                <named-content content-type="kingdom">Fungi</named-content>
              </kwd><kwd>
                <named-content content-type="order">Rhamphoriales</named-content>
              </kwd><kwd>
                <named-content content-type="family">Rhamphoriaceae</named-content>
              </kwd></kwd-group><mixed-citation publication-type="journal"><person-group><name><surname>Zhang</surname><given-names>Hong</given-names></name><name><surname>Sun</surname><given-names>Ya-Ru</given-names></name><name><surname>Luo</surname><given-names>Yongjian</given-names></name><name><surname>Zhang</surname><given-names>Jiayi</given-names></name><name><surname>Fan</surname><given-names>Tianyuan</given-names></name><name><surname>Liu</surname><given-names>Xudong</given-names></name><name><surname>Liu</surname><given-names>Ning-Guo</given-names></name><name><surname>Mu</surname><given-names>Yu</given-names></name></person-group><article-title>Four <italic><tp:taxon-name><tp:taxon-name-part taxon-name-part-type="class" reg="Sordariomycetes">Sordariomycetes</tp:taxon-name-part></tp:taxon-name></italic> freshwater hyphomycetes from the Chishui River Basin in Guizhou Province, China</article-title><source>MycoKeys</source><day>29</day><month>04</month><year>2026</year><volume>131</volume><fpage>305</fpage><lpage>326</lpage><pub-id pub-id-type="doi">10.3897/mycokeys.131.185643</pub-id></mixed-citation></tp:treatment-meta><tp:nomenclature><tp:taxon-name><object-id xmlns:xlink="http://www.w3.org/1999/xlink" content-type="arpha" xlink:type="simple">492C008E-6C77-5303-892E-06962CB1C233</object-id>
              <tp:taxon-name-part taxon-name-part-type="genus" reg="Xylolentia">Xylolentia</tp:taxon-name-part>
              <tp:taxon-name-part taxon-name-part-type="species" reg="yibinensis">yibinensis</tp:taxon-name-part>
            </tp:taxon-name><tp:taxon-authority>L.L. Liu, K. Habib &amp; Q.R. Li, Mycosphere 16(1): 4045 (2025)</tp:taxon-authority><xref ref-type="fig" rid="F5">Fig. 5</xref></tp:nomenclature><tp:treatment-sec sec-type="Description" id="SECID0EYOBK"><title>Description.</title><p><bold><italic>Saprobic</italic></bold> on submerged decaying wood in the Chishui River. <bold>Asexual morph</bold>: Hyphomycetous. <bold><italic>Colonies</italic></bold> on natural substrate effuse, hairy, scattered, or aggregated, with white glistening conidial masses at the apex. <bold><italic>Mycelium</italic></bold> immersed, composed of septate, branched, hyaline hyphae. <bold><italic>Conidiophores</italic></bold> 60–80 µm long, 2.5–4 µm wide, macronematous, mononematous, erect, straight or slightly curved, cylindrical, unbranched, 4–8-septate, brown, becoming pale brown to subhyaline at the apex, tapering towards the apex, smooth-walled. <bold><italic>Conidiogenous cells</italic></bold> 33–41 × 2.5–3 µm (x̄ = 35 × 2.7 µm, <italic>n</italic> = 15), polyblastic, integrated, terminal, determinate, cylindrical, pale brown to hyaline, smooth-walled. <bold><italic>Conidia</italic></bold> 2.5–4 × 1.5–2.5 μm (x̄ = 3.5 × 2 μm, <italic>n</italic> = 30), acrogenous, aggregated in slimy masses, ellipsoidal, subglobose, hyaline, aseptate, guttulate, smooth-walled. <bold>Sexual morph</bold>: Undetermined.</p><fig id="F5" position="float" orientation="portrait"><object-id xmlns:xlink="http://www.w3.org/1999/xlink" content-type="doi" xlink:type="simple">10.3897/mycokeys.131.185643.figure5</object-id><object-id xmlns:xlink="http://www.w3.org/1999/xlink" content-type="arpha" xlink:type="simple">FE55F651-F158-540E-82E0-BC4FAC6CC6FF</object-id><label>Figure 5.</label><caption><p><italic><tp:taxon-name><tp:taxon-name-part taxon-name-part-type="genus" reg="Xylolentia">Xylolentia</tp:taxon-name-part> <tp:taxon-name-part taxon-name-part-type="species" reg="yibinensis">yibinensis</tp:taxon-name-part></tp:taxon-name></italic> (KUN-<named-content xmlns:xlink="http://www.w3.org/1999/xlink" content-type="dwc:institutional_code" xlink:title="Cryptogamic Herbarium of Kunming Institute of Botany" xlink:href="https://scientific-collections.gbif.org/institution/a897b083-b832-4395-b663-209d7772a976" xlink:type="simple">HKAS</named-content> 154382). <bold>a</bold>. Colonies on natural substrate; <bold>b–d</bold>. Conidiophores with conidia; <bold>e</bold>. Conidiogenous cells with conidia; <bold>f, g</bold>. Conidia; <bold>h</bold>. Germinated conidium; <bold>i, j</bold>. Colonies on <abbrev xmlns:xlink="http://www.w3.org/1999/xlink" xlink:title="potato dextrose agar" id="ABBRID0ECRBK" xlink:type="simple">PDA</abbrev> (reverse view and top view). Scale bars: 10 μm (<bold>b–d, h</bold>); 5 μm (<bold>e–g</bold>).</p></caption><graphic xmlns:xlink="http://www.w3.org/1999/xlink" xlink:href="mycokeys-131-305-g005.jpg" id="oo_1613529.jpg" position="float" orientation="portrait" xlink:type="simple"><uri content-type="original_file" xlink:type="simple">https://binary.pensoft.net/fig/1613529</uri></graphic></fig></tp:treatment-sec><tp:treatment-sec sec-type="Culture characteristics" id="SECID0EMRBK"><title>Culture characteristics.</title><p>Conidia germinated on <abbrev xmlns:xlink="http://www.w3.org/1999/xlink" xlink:title="potato dextrose agar" id="ABBRID0ESRBK" xlink:type="simple">PDA</abbrev> within 12 hours at 25 °C. Germ tubes were produced from one end of the conidia. Colony reaching 15–20 mm in diameter after 4 weeks at room temperature on <abbrev xmlns:xlink="http://www.w3.org/1999/xlink" xlink:title="potato dextrose agar" id="ABBRID0EWRBK" xlink:type="simple">PDA</abbrev> media, slow-growing, circular, entire, density, raised. Surface dry, felty, matte, zonate: centrally black, dark olive-brown intermediate, gray to white at margin; reverse uniformly dark brown, no diffusible pigment. Mycelia compact-felty centrally, appressed-loose at margin, exudate absent.</p></tp:treatment-sec><tp:treatment-sec sec-type="Material examined" id="SECID0E1RBK"><title>Material examined.</title><p>China • Guizhou Province, Zunyi City, Renhuai City, Maotai Town, on submerged decaying wood in the Chishui River, 5 October 2025, H Zhang, Z211 (KUN-<named-content xmlns:xlink="http://www.w3.org/1999/xlink" content-type="dwc:institutional_code" xlink:title="Cryptogamic Herbarium of Kunming Institute of Botany" xlink:href="https://scientific-collections.gbif.org/institution/a897b083-b832-4395-b663-209d7772a976" xlink:type="simple">HKAS</named-content> 154382 = <abbrev xmlns:xlink="http://www.w3.org/1999/xlink" content-type="institution" xlink:title="Guizhou Academy of Agricultural Sciences" id="ABBRID0EJSBK" xlink:type="simple">GZAAS</abbrev> 26-0003, living culture <abbrev xmlns:xlink="http://www.w3.org/1999/xlink" content-type="institution" xlink:title="Guizhou Culture Collection" id="ABBRID0EOSBK" xlink:type="simple">GZCC</abbrev> 26-0006).</p></tp:treatment-sec><tp:treatment-sec sec-type="Notes" id="SECID0ETSBK"><title>Notes.</title><p><italic><tp:taxon-name><tp:taxon-name-part taxon-name-part-type="genus" reg="Xylolentia">Xylolentia</tp:taxon-name-part> <tp:taxon-name-part taxon-name-part-type="species" reg="yibinensis">yibinensis</tp:taxon-name-part></tp:taxon-name></italic> was recently described by <xref ref-type="bibr" rid="B16">Liu et al. (2025)</xref> from a freshwater habitat in Sichuan Province, China. The isolate, also collected from a freshwater environment in Guizhou, China, groups with <italic><tp:taxon-name><tp:taxon-name-part taxon-name-part-type="genus" reg="Xylolentia">X.</tp:taxon-name-part> <tp:taxon-name-part taxon-name-part-type="species" reg="yibinensis">yibinensis</tp:taxon-name-part></tp:taxon-name></italic> in the phylogenetic analysis (Fig. <xref ref-type="fig" rid="F2">2</xref>). Morphologically, the specimen resembles <italic><tp:taxon-name><tp:taxon-name-part taxon-name-part-type="genus" reg="Xylolentia">X.</tp:taxon-name-part> <tp:taxon-name-part taxon-name-part-type="species" reg="yibinensis">yibinensis</tp:taxon-name-part></tp:taxon-name></italic> in the shape of conidiophores, conidiogenous cells, and conidia, although it possesses longer conidiogenous cells (33–41 µm in the isolate vs. 13.5–25.8 μm in the type). Furthermore, a comparison of DNA sequence data shows that the strain is identical to the ex-type strain of <italic><tp:taxon-name><tp:taxon-name-part taxon-name-part-type="genus" reg="Xylolentia">X.</tp:taxon-name-part> <tp:taxon-name-part taxon-name-part-type="species" reg="yibinensis">yibinensis</tp:taxon-name-part></tp:taxon-name></italic> in the <abbrev xmlns:xlink="http://www.w3.org/1999/xlink" xlink:title="nuclear ribosomal 28S large subunit" id="ABBRID0EPUBK" xlink:type="simple">LSU</abbrev> and <abbrev xmlns:xlink="http://www.w3.org/1999/xlink" xlink:title="nuclear ribosomal 18S small subunit" id="ABBRID0ETUBK" xlink:type="simple">SSU</abbrev> regions but differs by 7/504 base pairs in the <abbrev xmlns:xlink="http://www.w3.org/1999/xlink" xlink:title="internal transcribed spacer" id="ABBRID0EXUBK" xlink:type="simple">ITS</abbrev> region (1.39%, without gaps) and 10/879 base pairs in the <italic><abbrev xmlns:xlink="http://www.w3.org/1999/xlink" xlink:title="translation elongation factor 1-alpha (1-α)" id="ABBRID0E3UBK" xlink:type="simple">tef</abbrev></italic>1-α region (1.14%, without gaps). Based on the combination of morphological and molecular evidence, the new collection is identified as <italic><tp:taxon-name><tp:taxon-name-part taxon-name-part-type="genus" reg="Xylolentia">Xylolentia</tp:taxon-name-part> <tp:taxon-name-part taxon-name-part-type="species" reg="yibinensis">yibinensis</tp:taxon-name-part></tp:taxon-name></italic>. The species is reported from Guizhou Province, China, for the first time.</p></tp:treatment-sec><tp:treatment-sec><!--Section generated to contain objects referenced in tp:taxon-treatment.--><fig id="F2" position="float" orientation="portrait"><object-id xmlns:xlink="http://www.w3.org/1999/xlink" content-type="doi" xlink:type="simple">10.3897/mycokeys.131.185643.figure2</object-id><object-id xmlns:xlink="http://www.w3.org/1999/xlink" content-type="arpha" xlink:type="simple">203AFF7E-88B0-5864-B48E-F0BF37E3168E</object-id><label>Figure 2.</label><caption><p><abbrev xmlns:xlink="http://www.w3.org/1999/xlink" xlink:title="Maximum likelihood" id="ABBRID0EHRAK" xlink:type="simple">ML</abbrev> tree based on the combined <abbrev xmlns:xlink="http://www.w3.org/1999/xlink" xlink:title="nuclear ribosomal 28S large subunit" id="ABBRID0ELRAK" xlink:type="simple">LSU</abbrev>–<abbrev xmlns:xlink="http://www.w3.org/1999/xlink" xlink:title="internal transcribed spacer" id="ABBRID0EPRAK" xlink:type="simple">ITS</abbrev>–<abbrev xmlns:xlink="http://www.w3.org/1999/xlink" xlink:title="nuclear ribosomal 18S small subunit" id="ABBRID0ETRAK" xlink:type="simple">SSU</abbrev>–<italic><abbrev xmlns:xlink="http://www.w3.org/1999/xlink" xlink:title="RNA polymerase second largest subunit (2)" id="ABBRID0EYRAK" xlink:type="simple">rpb</abbrev></italic>2–<italic><abbrev xmlns:xlink="http://www.w3.org/1999/xlink" xlink:title="translation elongation factor 1-alpha (1-α)" id="ABBRID0E4RAK" xlink:type="simple">tef</abbrev></italic>1-α sequences. Bootstrap support values for <abbrev xmlns:xlink="http://www.w3.org/1999/xlink" xlink:title="Maximum likelihood" id="ABBRID0EBSAK" xlink:type="simple">ML</abbrev> greater than 75% and <abbrev xmlns:xlink="http://www.w3.org/1999/xlink" xlink:title="posterior probabilities" id="ABBRID0EFSAK" xlink:type="simple">PP</abbrev> greater than 0.95 are given near nodes as <abbrev xmlns:xlink="http://www.w3.org/1999/xlink" xlink:title="Maximum likelihood" id="ABBRID0EJSAK" xlink:type="simple">ML</abbrev>-<abbrev xmlns:xlink="http://www.w3.org/1999/xlink" xlink:title="Bootstrap support" id="ABBRID0ENSAK" xlink:type="simple">BS</abbrev>/<abbrev xmlns:xlink="http://www.w3.org/1999/xlink" xlink:title="posterior probabilities" id="ABBRID0ERSAK" xlink:type="simple">PP</abbrev>. The tree is rooted with <italic><tp:taxon-name><tp:taxon-name-part taxon-name-part-type="genus" reg="Myrmecridium">Myrmecridium</tp:taxon-name-part> <tp:taxon-name-part taxon-name-part-type="species" reg="schulzeri">schulzeri</tp:taxon-name-part></tp:taxon-name></italic> (CBS 100.54) and <italic><tp:taxon-name><tp:taxon-name-part taxon-name-part-type="genus" reg="Myrmecridium">M.</tp:taxon-name-part> <tp:taxon-name-part taxon-name-part-type="species" reg="sorbicola">sorbicola</tp:taxon-name-part></tp:taxon-name></italic> (CBS 143433). The superscript “T” denotes ex-type strains. The new taxa are indicated in red.</p></caption><graphic xmlns:xlink="http://www.w3.org/1999/xlink" xlink:href="mycokeys-131-305-g002.jpg" id="oo_1613526.jpg" position="float" orientation="portrait" xlink:type="simple"><uri content-type="original_file" xlink:type="simple">https://binary.pensoft.net/fig/1613526</uri></graphic></fig></tp:treatment-sec><ref-list><ref id="B16"><mixed-citation xmlns:xlink="http://www.w3.org/1999/xlink" xlink:type="simple">Liu LL, Zhang QF, Li WM, Habib K, Ren YL, Luo XY, Lu CT, Wijayawardene NN, Elgorban AM, Kyaw HWW, Bashir H, Al-Shwaiman HA, Samarakoon MC, Li QR, Liu HM (2025) Diversity and taxonomy of hyphomycetous <tp:taxon-name><tp:taxon-name-part taxon-name-part-type="kingdom">Fungi</tp:taxon-name-part></tp:taxon-name> in Southwestern China. Mycosphere 16(1): 3951–4062. <ext-link xlink:type="simple" xlink:href="10.5943/mycosphere/16/1/31" ext-link-type="doi">https://doi.org/10.5943/mycosphere/16/1/31</ext-link></mixed-citation></ref></ref-list></tp:taxon-treatment>
