# Supplementary material for: Four Sordariomycetes freshwater hyphomycetes from the Chishui River Basin in Guizhou Province, China
Source: MycoKeys. 2026 Apr 29;131:305–26. doi: 10.3897/mycokeys.131.185643 (PMC13150535; doi:10.3897/mycokeys.131.185643)
Supplement: XML Treatment for Rhamphoriopsis aquimicrospora [file mycokeys.131.185643-treatment4.xml]

<!DOCTYPE tp:taxon-treatment
  PUBLIC "-//TaxonX//DTD Taxonomic Treatment Publishing DTD v0 20100105//EN" "tax-treatment-NSO.dtd">
<tp:taxon-treatment xmlns:tp="http://www.plazi.org/taxpub"><tp:treatment-meta><kwd-group><label>Taxon classification</label><kwd>
                <named-content content-type="kingdom">Fungi</named-content>
              </kwd><kwd>
                <named-content content-type="order">Rhamphoriales</named-content>
              </kwd><kwd>
                <named-content content-type="family">Rhamphoriaceae</named-content>
              </kwd></kwd-group><mixed-citation publication-type="journal"><person-group><name><surname>Zhang</surname><given-names>Hong</given-names></name><name><surname>Sun</surname><given-names>Ya-Ru</given-names></name><name><surname>Luo</surname><given-names>Yongjian</given-names></name><name><surname>Zhang</surname><given-names>Jiayi</given-names></name><name><surname>Fan</surname><given-names>Tianyuan</given-names></name><name><surname>Liu</surname><given-names>Xudong</given-names></name><name><surname>Liu</surname><given-names>Ning-Guo</given-names></name><name><surname>Mu</surname><given-names>Yu</given-names></name></person-group><article-title>Four <italic><tp:taxon-name><tp:taxon-name-part taxon-name-part-type="class" reg="Sordariomycetes">Sordariomycetes</tp:taxon-name-part></tp:taxon-name></italic> freshwater hyphomycetes from the Chishui River Basin in Guizhou Province, China</article-title><source>MycoKeys</source><day>29</day><month>04</month><year>2026</year><volume>131</volume><fpage>305</fpage><lpage>326</lpage><pub-id pub-id-type="doi">10.3897/mycokeys.131.185643</pub-id></mixed-citation></tp:treatment-meta><tp:nomenclature><tp:taxon-name><object-id xmlns:xlink="http://www.w3.org/1999/xlink" content-type="arpha" xlink:type="simple">0DC7896E-CAE9-5C4F-9AAA-3754E7CD6BCC</object-id>
              <tp:taxon-name-part taxon-name-part-type="genus" reg="Rhamphoriopsis">Rhamphoriopsis</tp:taxon-name-part>
              <tp:taxon-name-part taxon-name-part-type="species" reg="aquimicrospora">aquimicrospora</tp:taxon-name-part>
            </tp:taxon-name><tp:taxon-authority>J. Yang, Jian K. Liu &amp; K.D. Hyde, Fungal Diversity 119: 168 (2023)</tp:taxon-authority><xref ref-type="fig" rid="F6">Fig. 6</xref></tp:nomenclature><tp:treatment-sec sec-type="Description" id="SECID0E5WBK"><title>Description.</title><p><bold><italic>Saprobic</italic></bold> on bamboo culms submerged in the Chishui River. <bold>Asexual morph</bold>: Hyphomycetous. <bold><italic>Colonies</italic></bold> effuse, scattered or in small groups, hairy, visible as solitary, brown conidiophores with white conidial masses at the apex. <bold><italic>Mycelium</italic></bold> mostly immersed, composed of septate, smooth-walled, pale brown to hyaline hyphae. <bold><italic>Conidiophores</italic></bold> 105–150 µm long, 7–11 µm wide at middle part, up to 30 µm wide at the base, macronematous, synnematous, erect, septate, cylindrical, reddish brown, paler towards the apex, with terminal of conidiophores splaying out as a flared head. <bold><italic>Conidiogenous cells</italic></bold> 1–2 µm wide, polyblastic, integrated, terminal, pale brown near the base, becoming hyaline towards the apex, smooth-walled. <bold><italic>Conidia</italic></bold> 2–3 × 1–2 µm (x̄ = 2.5 × 1.5 µm, <italic>n</italic> = 30), ellipsoidal, aseptate, smooth-walled, hyaline. <bold>Sexual morph</bold>: Undetermined.</p><fig id="F6" position="float" orientation="portrait"><object-id xmlns:xlink="http://www.w3.org/1999/xlink" content-type="doi" xlink:type="simple">10.3897/mycokeys.131.185643.figure6</object-id><object-id xmlns:xlink="http://www.w3.org/1999/xlink" content-type="arpha" xlink:type="simple">4C219B96-8E37-5289-8EBE-8DF29288D39D</object-id><label>Figure 6.</label><caption><p><italic><tp:taxon-name><tp:taxon-name-part taxon-name-part-type="genus" reg="Rhamphoriopsis">Rhamphoriopsis</tp:taxon-name-part> <tp:taxon-name-part taxon-name-part-type="species" reg="aquimicrospora">aquimicrospora</tp:taxon-name-part></tp:taxon-name></italic> (KUN-<named-content xmlns:xlink="http://www.w3.org/1999/xlink" content-type="dwc:institutional_code" xlink:title="Cryptogamic Herbarium of Kunming Institute of Botany" xlink:href="https://scientific-collections.gbif.org/institution/a897b083-b832-4395-b663-209d7772a976" xlink:type="simple">HKAS</named-content> 154383). <bold>a</bold>. Colonies on natural substrate; <bold>b, c</bold>. Conidiophores; <bold>d</bold>. Conidiogenous cells; <bold>e</bold>. Conidia. Scale bars: 20 μm (<bold>b, c</bold>); 10 μm (<bold>d</bold>); 5 μm (<bold>e</bold>).</p></caption><graphic xmlns:xlink="http://www.w3.org/1999/xlink" xlink:href="mycokeys-131-305-g006.jpg" id="oo_1613530.jpg" position="float" orientation="portrait" xlink:type="simple"><uri content-type="original_file" xlink:type="simple">https://binary.pensoft.net/fig/1613530</uri></graphic></fig></tp:treatment-sec><tp:treatment-sec sec-type="Culture characteristics" id="SECID0EKZBK"><title>Culture characteristics.</title><p>Conidia germinated on <abbrev xmlns:xlink="http://www.w3.org/1999/xlink" xlink:title="potato dextrose agar" id="ABBRID0EQZBK" xlink:type="simple">PDA</abbrev> within 12 hours at 25 °C. Germ tubes were produced from both ends. Colony reaching 20–25 mm in diameter after 6 weeks at room temperature on <abbrev xmlns:xlink="http://www.w3.org/1999/xlink" xlink:title="potato dextrose agar" id="ABBRID0EUZBK" xlink:type="simple">PDA</abbrev> media, circular, raised, waxy-mucoid, with sparse, finely, floccose, light yellow aerial mycelium on the surface; in reverse yellow with entire margin.</p></tp:treatment-sec><tp:treatment-sec sec-type="Material examined" id="SECID0EYZBK"><title>Material examined.</title><p>China • Guizhou Province, Zunyi City, Renhuai City, Maotai Town, on bamboo culms submerged in the Chishui River, 5 July 2025, H Zhang, Z279 (KUN-<named-content xmlns:xlink="http://www.w3.org/1999/xlink" content-type="dwc:institutional_code" xlink:title="Cryptogamic Herbarium of Kunming Institute of Botany" xlink:href="https://scientific-collections.gbif.org/institution/a897b083-b832-4395-b663-209d7772a976" xlink:type="simple">HKAS</named-content> 154383, living culture <abbrev xmlns:xlink="http://www.w3.org/1999/xlink" content-type="institution" xlink:title="Guizhou Culture Collection" id="ABBRID0EH1BK" xlink:type="simple">GZCC</abbrev> 26-0014)</p></tp:treatment-sec><tp:treatment-sec sec-type="Notes" id="SECID0EM1BK"><title>Notes.</title><p><italic><tp:taxon-name><tp:taxon-name-part taxon-name-part-type="genus" reg="Rhamphoriopsis">Rhamphoriopsis</tp:taxon-name-part> <tp:taxon-name-part taxon-name-part-type="species" reg="aquimicrospora">aquimicrospora</tp:taxon-name-part></tp:taxon-name></italic> was first documented from submerged decaying twigs in a waterfall (Guizhou Province, China) by <xref ref-type="bibr" rid="B36">Yang et al. (2023)</xref>. Later, <xref ref-type="bibr" rid="B13">Lin et al. (2025)</xref> reported its first occurrence in terrestrial habitats in Guizhou Province. In the present study, a fungal collection obtained from bamboo is examined. BLASTn analyses revealed that the <abbrev xmlns:xlink="http://www.w3.org/1999/xlink" xlink:title="internal transcribed spacer" id="ABBRID0EH2BK" xlink:type="simple">ITS</abbrev> sequence shared 98.8% similarity with the ex-type strain of <italic><tp:taxon-name><tp:taxon-name-part taxon-name-part-type="genus" reg="Rhamphoriopsis">R.</tp:taxon-name-part> <tp:taxon-name-part taxon-name-part-type="species" reg="aquimicrospora">aquimicrospora</tp:taxon-name-part></tp:taxon-name></italic> and 98.7%–100% identity with other conspecific accessions, whereas the <abbrev xmlns:xlink="http://www.w3.org/1999/xlink" xlink:title="nuclear ribosomal 28S large subunit" id="ABBRID0EW2BK" xlink:type="simple">LSU</abbrev> sequence showed 99.6% similarity to the ex-type and 99.8%–100% identity among conspecific strains. Morphologically, it aligns with the description of <italic><tp:taxon-name><tp:taxon-name-part taxon-name-part-type="genus" reg="Rhamphoriopsis">R.</tp:taxon-name-part> <tp:taxon-name-part taxon-name-part-type="species" reg="aquimicrospora">aquimicrospora</tp:taxon-name-part></tp:taxon-name></italic>, although the synnemata in the specimen are shorter (105–150 µm) compared to the holotype (135–178 µm; <xref ref-type="bibr" rid="B36">Yang et al. 2023</xref>). Phylogenetic analysis placed the strain within a clade comprising other strains of <italic><tp:taxon-name><tp:taxon-name-part taxon-name-part-type="genus" reg="Rhamphoriopsis">R.</tp:taxon-name-part> <tp:taxon-name-part taxon-name-part-type="species" reg="aquimicrospora">aquimicrospora</tp:taxon-name-part></tp:taxon-name></italic> (Fig. <xref ref-type="fig" rid="F2">2</xref>). Sequence comparison of the <abbrev xmlns:xlink="http://www.w3.org/1999/xlink" xlink:title="nuclear ribosomal 28S large subunit" id="ABBRID0EY3BK" xlink:type="simple">LSU</abbrev>, <abbrev xmlns:xlink="http://www.w3.org/1999/xlink" xlink:title="internal transcribed spacer" id="ABBRID0E33BK" xlink:type="simple">ITS</abbrev>, and <abbrev xmlns:xlink="http://www.w3.org/1999/xlink" xlink:title="nuclear ribosomal 18S small subunit" id="ABBRID0EA4BK" xlink:type="simple">SSU</abbrev> regions between the strain and the ex-type strain (<abbrev xmlns:xlink="http://www.w3.org/1999/xlink" content-type="institution" xlink:title="Guizhou Culture Collection" id="ABBRID0EE4BK" xlink:type="simple">GZCC</abbrev> 20-0515) revealed 1/779 bp (0.13%), 3/517 bp (0.58%), and 0/907 bp differences, respectively. Based on morphological and molecular evidence, the collection is identified as <italic><tp:taxon-name><tp:taxon-name-part taxon-name-part-type="genus" reg="Rhamphoriopsis">Rhamphoriopsis</tp:taxon-name-part> <tp:taxon-name-part taxon-name-part-type="species" reg="aquimicrospora">aquimicrospora</tp:taxon-name-part></tp:taxon-name></italic>, which represents a new host record for this species.</p></tp:treatment-sec><tp:treatment-sec><!--Section generated to contain objects referenced in tp:taxon-treatment.--><fig id="F2" position="float" orientation="portrait"><object-id xmlns:xlink="http://www.w3.org/1999/xlink" content-type="doi" xlink:type="simple">10.3897/mycokeys.131.185643.figure2</object-id><object-id xmlns:xlink="http://www.w3.org/1999/xlink" content-type="arpha" xlink:type="simple">203AFF7E-88B0-5864-B48E-F0BF37E3168E</object-id><label>Figure 2.</label><caption><p><abbrev xmlns:xlink="http://www.w3.org/1999/xlink" xlink:title="Maximum likelihood" id="ABBRID0EHRAK" xlink:type="simple">ML</abbrev> tree based on the combined <abbrev xmlns:xlink="http://www.w3.org/1999/xlink" xlink:title="nuclear ribosomal 28S large subunit" id="ABBRID0ELRAK" xlink:type="simple">LSU</abbrev>–<abbrev xmlns:xlink="http://www.w3.org/1999/xlink" xlink:title="internal transcribed spacer" id="ABBRID0EPRAK" xlink:type="simple">ITS</abbrev>–<abbrev xmlns:xlink="http://www.w3.org/1999/xlink" xlink:title="nuclear ribosomal 18S small subunit" id="ABBRID0ETRAK" xlink:type="simple">SSU</abbrev>–<italic><abbrev xmlns:xlink="http://www.w3.org/1999/xlink" xlink:title="RNA polymerase second largest subunit (2)" id="ABBRID0EYRAK" xlink:type="simple">rpb</abbrev></italic>2–<italic><abbrev xmlns:xlink="http://www.w3.org/1999/xlink" xlink:title="translation elongation factor 1-alpha (1-α)" id="ABBRID0E4RAK" xlink:type="simple">tef</abbrev></italic>1-α sequences. Bootstrap support values for <abbrev xmlns:xlink="http://www.w3.org/1999/xlink" xlink:title="Maximum likelihood" id="ABBRID0EBSAK" xlink:type="simple">ML</abbrev> greater than 75% and <abbrev xmlns:xlink="http://www.w3.org/1999/xlink" xlink:title="posterior probabilities" id="ABBRID0EFSAK" xlink:type="simple">PP</abbrev> greater than 0.95 are given near nodes as <abbrev xmlns:xlink="http://www.w3.org/1999/xlink" xlink:title="Maximum likelihood" id="ABBRID0EJSAK" xlink:type="simple">ML</abbrev>-<abbrev xmlns:xlink="http://www.w3.org/1999/xlink" xlink:title="Bootstrap support" id="ABBRID0ENSAK" xlink:type="simple">BS</abbrev>/<abbrev xmlns:xlink="http://www.w3.org/1999/xlink" xlink:title="posterior probabilities" id="ABBRID0ERSAK" xlink:type="simple">PP</abbrev>. The tree is rooted with <italic><tp:taxon-name><tp:taxon-name-part taxon-name-part-type="genus" reg="Myrmecridium">Myrmecridium</tp:taxon-name-part> <tp:taxon-name-part taxon-name-part-type="species" reg="schulzeri">schulzeri</tp:taxon-name-part></tp:taxon-name></italic> (CBS 100.54) and <italic><tp:taxon-name><tp:taxon-name-part taxon-name-part-type="genus" reg="Myrmecridium">M.</tp:taxon-name-part> <tp:taxon-name-part taxon-name-part-type="species" reg="sorbicola">sorbicola</tp:taxon-name-part></tp:taxon-name></italic> (CBS 143433). The superscript “T” denotes ex-type strains. The new taxa are indicated in red.</p></caption><graphic xmlns:xlink="http://www.w3.org/1999/xlink" xlink:href="mycokeys-131-305-g002.jpg" id="oo_1613526.jpg" position="float" orientation="portrait" xlink:type="simple"><uri content-type="original_file" xlink:type="simple">https://binary.pensoft.net/fig/1613526</uri></graphic></fig></tp:treatment-sec><ref-list><ref id="B36"><mixed-citation xmlns:xlink="http://www.w3.org/1999/xlink" xlink:type="simple">Yang J, Liu LL, Jones EBG, Hyde KD, Liu ZY, Bao DF, Liu NG, Li WL, Shen HW, Yu XD, Liu JK (2023) Freshwater fungi from karst landscapes in China and Thailand. Fungal Diversity 119: 1–212. <ext-link xlink:type="simple" xlink:href="10.1007/s13225-023-00514-7" ext-link-type="doi">https://doi.org/10.1007/s13225-023-00514-7</ext-link></mixed-citation></ref><ref id="B13"><mixed-citation xmlns:xlink="http://www.w3.org/1999/xlink" xlink:type="simple">Lin CG, Hyde KD, Feng Y, Xiao YP, Liu NG, Lu YZ, Luo ZL, Liu JK (2025) Notes, outline, systematics and phylogeny of hyaline-spored hyphomycetes. Fungal Diversity 135(1): 57–467. <ext-link xlink:type="simple" xlink:href="10.1007/s13225-025-00561-2" ext-link-type="doi">https://doi.org/10.1007/s13225-025-00561-2</ext-link></mixed-citation></ref></ref-list></tp:taxon-treatment>
